# Supplementary material for: Temporal origin of mouse claustrum and development of its cortical projections
Source: Cereb Cortex. 2022 Sep 14;33(7):3944–59. doi: 10.1093/cercor/bhac318 (PMC10068282; doi:10.1093/cercor/bhac318)
Supplement: Supplementary_Material_bhac318 [file supplementary_material_bhac318.zip]

Archive with 1 entries (1 files):
- Supplementary_Material_bhac318.docx
